# Supplementary material for: Protein Profile Changes during Porcine Oocyte Aging and Effects of Caffeine on Protein Expression Patterns
Source: PLoS One. 2011 Dec 16;6(12):e28996. doi: 10.1371/journal.pone.0028996 (PMC3241687; doi:10.1371/journal.pone.0028996)
Supplement: Dataset S1 — The information of total identified proteins after database searching. (XLS) [file pone.0028996.s002.xls]

## Sheet: Sheet2
No	NCBI Accession	Defination	Mw	pI	Aging group	Caffeine Treatment Group
1	gi|223019599	eukaryotic translation elongation factor 1 alpha 1	50109.1	9.1	N	Y
2	gi|17865698	Heat shock protein 90 kDa beta member 1	92413.2	4.75	N	Y
3	gi|1945447	90-kDa heat shock protein	84721.7	4.93	N	Y
4	gi|2239253	gp96/GRP94	92457.2	4.75	N	Y
5	gi|229279	dehydrogenase,glyceraldehydephosphate	35687.1	6.63	Y	Y
6	gi|194033595	heat shock 70kDa protein 5, partial	73767.5	5.68	N	Y
7	gi|45758480	peptidyl arginine deiminase-like protein	20383.4	5.15	Y	Y
8	gi|1706140	Calreticulin	11950.1	5.6	N	Y
9	gi|47522906	zona pellucida glycoprotein 4	59295.7	8.47	Y	Y
10	gi|7544787	glycoprotein ZP1	79576.8	7.99	N	Y
11	gi|167859940	beta-enolase 3 transcript variant 2	47100.4	8.05	N	Y
12	gi|633091	zona pellucida 2 glycoprotein	79719.8	7.8	N	Y
13	gi|67038668	DJ-1 protein	19923.5	6.33	N	Y
14	gi|148724920	heat shock 70kDa protein 1B	70055.1	5.6	N	Y
15	gi|223869	protein,glial fibrillary acidic	24946.7	5.96	N	Y
16	gi|194042282	similar to GLUD1 protein	38321.5	10.28	N	Y
17	gi|150438831	Actin, cytoplasmic 1	41709.7	5.29	Y	N
18	gi|115394796	GBAK	40520.3	5.5	Y	N
19	gi|52631987	annexin A2	38509.6	6.49	Y	N
20	gi|999627	Chain B, Refined 1.8 Angstroms Resolution Crystal	8813.5	6.67	Y	N
21	gi|194037939	similar to AGAP005293-PA	56219	4.69	Y	N
22	gi|45269029	cytoskeletal beta actin	44763.2	5.55	Y	N
23	gi|1262435	put. 26S protease subunit	44755.7	8.23	Y	N
24	gi|98283613	mitochondrial NAD+isocitrate dehydrogenase 3 beta	42360.7	8.46	Y	N
25	gi|89681168	nebulin-related anchoring protein	192210	9.35	Y	N
26	gi|147832416	HLA-B associated transcript 3	19105.8	9.56	Y	N
27	gi|166209293	hypoxanthine-guanine phosphoribosyltransferase 1	24539.6	6.3	Y	N
28	gi|58801555	S-adenosylhomocysteine hydrolase	47663.3	5.88	Y	N
29	gi|194044373	PREDICTED: similar to Adipocyte plasma	43265.6	6.36	Y	N
30	gi|194039491	PREDICTED: similar to Isocitrate dehydrogenase 3	39606.1	6.72	Y	N
31	gi|157830720	Chain A, Crystallographic Refinement And Atomic	48888	7.01	Y	N
32	gi|122888765	cyclin-dependent kinase 5	33267.2	7.57	Y	N
33	gi|1752677	UDP glucose pyrophosphorylase	56917.6	7.69	Y	N
34	gi|1703236	RecName: Full=Alcohol dehydrogenase [NADP+];	36515.9	6.51	Y	N
35	gi|157829873	Chain A, Aldose Reductase Complexed With Tolrestat	35754.3	5.65	Y	N
36	gi|42565038	mitochondrial solute carrier family 25 member 6 [Sus	32889.3	9.82	Y	N
37	gi|194042134	PREDICTED: similar to antioxidant protein isoform 2	26582.7	6.79	Y	N
38	gi|93359412	proliferating cell nuclear antigen	17683.7	4.57	Y	N
