# Supplementary material for: Protein Profile Changes during Porcine Oocyte Aging and Effects of Caffeine on Protein Expression Patterns
Source: PLoS One. 2011 Dec 16;6(12):e28996. doi: 10.1371/journal.pone.0028996 (PMC3241687; doi:10.1371/journal.pone.0028996)
Supplement: Dataset S2 — The variation of protein levels in pattern 1. The number in column of “aging group” represents ratio of up-regulated proteins in aged oocytes comparing to caffeine treatment. (XLS) [file pone.0028996.s003.xls]

## Sheet: Sheet1
No	NCBI Accession	Aging group	Caffeine Treatment Group	Gene Name	Defination	Mw	pI
1	gi|47522906	2.15	Nomal	ZP4	zona pellucida glycoprotein 4	59295.7	8.47
2	gi|115394796	3.12	Nomal	GNAI3	GBAK	40520.3	5.5
3	gi|52631987	3.13	Nomal	ANXA2	annexin A2	38509.6	6.49
4	gi|194037939	3.17	Nomal	LOC100153507	similar to AGAP005293-PA	56219	4.69
5	gi|999627	3.17	Nomal	TRY	Trysin	8813.5	6.67
6	gi|45269029	3.27	Nomal	ACTB	cytoskeletal beta actin	44763.2	5.55
7	gi|1262435	3.3	Nomal	PSMC	put. 26S protease subunit	44755.7	8.23
8	gi|1262435	3.39	Nomal	PSMC	put. 26S protease subunit	44755.7	8.23
9	gi|98283613	3.5	Nomal	IDH3B	mitochondrial NAD+isocitrate dehydrogenase 3 beta	42360.7	8.46
10	gi|47522906	3.59	Nomal	ZP4	zona pellucida glycoprotein 4	59295.7	8.47
11	gi|999627	3.62	Nomal	TRY	Trypsin	8813.5	6.67
12	gi|89681168	3.68	Nomal	NRAP	nebulin-related anchoring protein	192210	9.35
13	gi|147832416	3.82	Nomal	BAT3	HLA-B associated transcript 3	19105.8	9.56
14	gi|166209293	4.38	Nomal	HPRT1	hypoxanthine-guanine phosphoribosyltransferase 1	24539.6	6.3
15	gi|58801555	4.55	Nomal	AHCY	S-adenosylhomocysteine hydrolase	47663.3	5.88
16	gi|194044373	4.64	Nomal	APMAP	PREDICTED: similar to Adipocyte plasma	43265.6	6.36
17	gi|194039491	4.86	Nomal	IDH3B	PREDICTED: similar to Isocitrate dehydrogenase 3	39606.1	6.72
18	gi|229279	5.25	Nomal	GAPDH	dehydrogenase,glyceraldehydephosphate	35687.1	6.63
19	gi|157830720	5.47	Nomal	CS	Chain A, Crystallographic Refinement And Atomic	48888	7.01
20	gi|122888765	5.47	Nomal	Cdk5	cyclin-dependent kinase 5	33267.2	7.57
21	gi|1752677	5.55	Nomal	UGP2	UDP glucose pyrophosphorylase	56917.6	7.69
22	gi|229279	5.55	Nomal	GAPDH	dehydrogenase,glyceraldehydephosphate	35687.1	6.63
23	gi|1703236	5.62	Nomal	AKR1A1	Alcohol dehydrogenase [NADP+];	36515.9	6.51
24	gi|157829873	6.61	Nomal	AKR1B1	Aldose Reductase	35754.3	5.65
25	gi|42565038	6.78	Nomal	SLC25A6	mitochondrial solute carrier family 25 member 6	32889.3	9.82
26	gi|194042134	7.73	Nomal	prdx2	PREDICTED: similar to antioxidant protein isoform 2	26582.7	6.79
27	gi|93359412	11.02	Nomal	PCNA	proliferating cell nuclear antigen	17683.7	4.57
