# Supplementary material for: Protein Profile Changes during Porcine Oocyte Aging and Effects of Caffeine on Protein Expression Patterns
Source: PLoS One. 2011 Dec 16;6(12):e28996. doi: 10.1371/journal.pone.0028996 (PMC3241687; doi:10.1371/journal.pone.0028996)
Supplement: Dataset S3 — The variation of protein levels in pattern 2. The number in column of “aging group” represents ratio of down-regulated proteins in aged oocytes comparing to caffeine treatment. (XLS) [file pone.0028996.s004.xls]

## Sheet: Sheet1
No	NCBI Accession	Aging group	Caffeine Treatment Group	Gene Name	SP ID	Defination	Mw	pI
1	gi|150438831	-5.9	Nomal	ACTB	Q6QAQ1	Actin, cytoplasmic 1	41709.7	5.29
2	gi|150438831	-2.41	Nomal	ACTB	Q6QAQ1	Actin, cytoplasmic 1	41709.7	5.29
3	gi|150438831	-2.13	Nomal	ACTB	Q6QAQ1	Actin, cytoplasmic 1	41709.7	5.29
