# Supplementary material for: Protein Profile Changes during Porcine Oocyte Aging and Effects of Caffeine on Protein Expression Patterns
Source: PLoS One. 2011 Dec 16;6(12):e28996. doi: 10.1371/journal.pone.0028996 (PMC3241687; doi:10.1371/journal.pone.0028996)
Supplement: Dataset S4 — The variation of protein levels in pattern 4. The number in column of “caffeine treatment group” represents ratio of up-regulated proteins in caffeine treatment comparing to aged oocytes. (XLS) [file pone.0028996.s005.xls]

## Sheet: Sheet1
No	NCBI Accession	Aging group	Caffeine Treatment Group	Gene Name	Defination	Mw	pI
1	gi|194042282	Nomal	17.25	GLUD1	similar to GLUD1 protein	38321.5	10.28
2	gi|148724920	Nomal	8.92	HSPA1B	heat shock 70kDa protein 1B	70055.1	5.6
3	gi|45758480	Nomal	8.78	PAD	peptidyl arginine deiminase-like protein	20383.4	5.15
4	gi|194042282	Nomal	7.67	GLUD1	similar to GLUD1 protein	38321.5	10.28
5	gi|45758480	Nomal	7.51	PAD	peptidyl arginine deiminase-like protein	20383.4	5.15
6	gi|45758480	Nomal	7.03	PAD	peptidyl arginine deiminase-like protein	20383.4	5.15
7	gi|47522906	Nomal	5.79	ZP4	zona pellucida glycoprotein 4	59295.7	8.47
8	gi|223869	Nomal	4.61	PGF	protein,glial fibrillary acidic	24946.7	5.96
9	gi|148724920	Nomal	4.46	HSPA1B	heat shock 70kDa protein 1B	70055.1	5.6
10	gi|45758480	Nomal	4.3	PAD	peptidyl arginine deiminase-like protein	20383.4	5.15
11	gi|67038668	Nomal	2.42	PARK7	DJ-1 protein	19923.5	6.33
