# Supplementary material for: Protein Profile Changes during Porcine Oocyte Aging and Effects of Caffeine on Protein Expression Patterns
Source: PLoS One. 2011 Dec 16;6(12):e28996. doi: 10.1371/journal.pone.0028996 (PMC3241687; doi:10.1371/journal.pone.0028996)
Supplement: Dataset S5 — The variation of protein levels in pattern 5. The number in column of “caffeine treatment group” represents ratio of down-regulated proteins in caffeine treatment comparing to aged oocytes. (XLS) [file pone.0028996.s006.xls]

## Sheet: Sheet1
No	NCBI Accession	Aging group	Caffeine Treatment Group	Gene Name	Defination	Mw	pI
1	gi|47522906	Nomal	-2.62	ZP4	zona pellucida glycoprotein 4	59295.7	8.47
2	gi|633091	Nomal	-2.66	ZP2	zona pellucida 2 glycoprotein	79719.8	7.8
3	gi|47522906	Nomal	-2.66	ZP4	zona pellucida glycoprotein 4	59295.7	8.47
4	gi|47522906	Nomal	-2.68	ZP4	zona pellucida glycoprotein 4	59295.7	8.47
5	gi|167859940	Nomal	-2.73	ENO3	beta-enolase 3 transcript variant 2	47100.4	8.05
6	gi|7544787	Nomal	-3.02	ZP1	glycoprotein ZP1	79576.8	7.99
7	gi|1706140	Nomal	-3.91	CALR	Calreticulin	11950.1	5.6
8	gi|47522906	Nomal	-4.17	ZP4	zona pellucida glycoprotein 4	59295.7	8.47
9	gi|1945447	Nomal	-7.98	HS90A	90-kDa heat shock protein	84721.7	4.93
10	gi|229279	Nomal	-13.64	GAPDH	dehydrogenase,glyceraldehydephosphate	35687.1	6.63
11	gi|194033595	Nomal	-14.66	HSPA5	heat shock 70kDa protein 5, partial	73767.5	5.68
12	gi|45758480	Nomal	-14.66	PAD	peptidyl arginine deiminase-like protein	20383.4	5.15
13	gi|45758480	Nomal	-14.8	PAD	peptidyl arginine deiminase-like protein	20383.4	5.15
14	gi|194033595	Nomal	-17.11	HSPA5	heat shock 70kDa protein 5	73767.5	5.68
15	gi|194033595	Nomal	-20.7	HSPA5	heat shock 70kDa protein 5	73767.5	5.68
16	gi|229279	Nomal	-27.46	GAPDH	dehydrogenase,glyceraldehydephosphate	35687.1	6.63
17	gi|2239253	Nomal	-30.99	HSP90B1	gp96/GRP94	92457.2	4.75
18	gi|1945447	Nomal	-35.77	HS90A	90-kDa heat shock protein	84721.7	4.93
19	gi|17865698	Nomal	-50.02	HSP90B1	Heat shock protein 90 kDa beta member 1	92413.2	4.75
20	gi|223019599	Nomal	-92.63	EF1A1	eukaryotic translation elongation factor 1 alpha 1	50109.1	9.1
