# Supplementary material for: Protein Profile Changes during Porcine Oocyte Aging and Effects of Caffeine on Protein Expression Patterns
Source: PLoS One. 2011 Dec 16;6(12):e28996. doi: 10.1371/journal.pone.0028996 (PMC3241687; doi:10.1371/journal.pone.0028996)
Supplement: Dataset S6 — The differential protein expression was not influenced by caffeine treatment. (XLS) [file pone.0028996.s007.xls]

## Sheet: Sheet1
No	NCBI Accession	Aging group	Caffeine Treatment Group	Gene Name	Definition	Mw	pI
1	gi|47522906	2.2	4.96	ZP4	zona pellucida glycoprotein 4	59295.7	8.47
2	gi|47522906	-1.39	-3.67	ZP4	zona pellucida glycoprotein 4	59295.7	8.47
3	gi|45758480	-2.46	-7.26	PAD	peptidyl arginine deiminase-like protein	20383.4	5.15
4	gi|45758480	-2.03	-8.73	PAD	peptidyl arginine deiminase-like protein	20383.4	5.15
5	gi|45758480	-2.17	-12.25	PAD	peptidyl arginine deiminase-like protein	20383.4	5.15
6	gi|45758480	-1.96	-14.26	PAD	peptidyl arginine deiminase-like protein	20383.4	5.15
